# Supplementary material for: Detection of Streptococcus equi subspecies equi using a triplex qPCR assay
Source: Vet J. 2013 Mar;195(3):300–4. doi: 10.1016/j.tvjl.2012.07.007 (PMC3611602; doi:10.1016/j.tvjl.2012.07.007)
Supplement: Supplementary data 1 — Supplementary table [file mmc1.xlsx]

## Sheet: Sheet1
Sample number	Date	County	Sample	Clinical signs	Culture	singlex	triplex
						eqbE	2190	eqbE	SZIC
1	2012-01-30	Manchester	NP	pyrexia	S. equi	21380	19375.8	29386	11656
2	2012-01-31	Devon	GP		0	0	7.32246	0	18111
3	2012-02-01	Derbyshire	NP		0	0	0	0	27018.6
4	2012-02-01	Kent	NP		N/A	4279	14077.9	17794.9	12956.6
5	2012-01-31	Leicestershire	GP		S. equi	409714	759312	622082	0
6	2012-01-31	Leicestershire	charcoal swab	abscess	S. equi	86941	22881	21593.2	4390.58
7	2012-02-01	Norfolk	GP		0	0	0	0	18370.9
8	2012-02-01	Norfolk	GP		0	0	11.3022	0	16281.9
9	2012-02-01	Norfolk	GP		S. equi	1134	871.138	874.917	24099.5
10	2012-02-01	Norfolk	GP		S. zoo	10501	657.234	788.81	20250.1
11	2012-02-01	Norfolk	GP		0	0	22.3544	0	17574.5
12	2012-02-01	Norfolk	GP		0	0	13.5126	0	18144.4
13	2012-02-01	Norfolk	GP		0	0	35.2786	83.9131	16192.8
14	2012-02-03	Hampshire	GP		0	0	11.7157	0	17760.7
15	2012-02-03	Hampshire	GP		0	0	0	0	23270.5
16	2012-02-03	Oxfordshire	NP		0	0	0	0	20333.5
17	2012-02-07	Yorkshire	GP		S. equi	11765	6943.22	7479.37	9776.57
18	2012-02-07	Yorkshire	GP		0	0	20.2267	0	25464
19	2012-02-07	Berkshire	GP		0	0	0	0	21393.9
20	2012-11-17	Suffolk	NP	mucopurulent nasal discharge, pyrexia, coughing	S. equi	432866	127873	130532	2.52329
21	2012-11-18	Bedfordshire	NP	mucopurulent nasal discharge, lymphadenopathy, coughing	0	16	0	0	674.557
22	2012-11-18	Surrey	NP		0	4460	62	1	962
23	2012-11-18	Hertfordshire	NP		0	0	0	0	1180.93
24	2012-11-18	Hertfordshire	NP		0	0	0	0	1410.22
25	2012-11-18	Hertfordshire	NP		0	0	0	0	733.451
26	2012-11-18	Essex	GP		0	37	0	0	1130.39
27	2012-11-18	Lanarkshire	NP	coughing	0	0	0	0	1349.69
28	2012-11-18	Northumberland	NP		N/A	0	0	0	725.459
29	2012-11-18	Northumberland	NP		N/A	29	60.3881	0	861.334
30	2012-11-18	Northumberland	NP		N/A	0	0	0	989.189
31	2012-11-18	Northumberland	NP		N/A	0	33.8343	0	307.321
32	2012-11-18	Northumberland	NP		N/A	0	101.301	131.437	360.555
33	2012-11-18	Northumberland	NP		N/A	59	46.4366	0	455.167
34	2012-11-18	Northumberland	NP		N/A	0	0	0	951.968
35	2012-11-18	Cheshire	NP	coughing, pyrexia	0	0	55.0756	0	1009.74
36	2012-11-21	Gloucestershire	NP		0	0	0	0	463.589
37	2012-11-21	Gloucestershire	NP		0	0	0	0	1073.05
38	2012-11-21	Gloucestershire	NP		0	0	0	0	709.683
39	2012-11-21	Gloucestershire	NP		0	16	41.4197	0	574.653
40	2012-11-21	Buckinghamshire	GP	pyrexia	0	0	0	0	1304.95
41	2012-11-21	Essex	GP		0	0	29.7641	0	669.107
42	2012-11-21	Yorkshire	charcoal swab		N/A	8940	11567.1	14704.1	982.359
43	2012-11-21	Norfolk	GP		0	0	87.1094	0	962.075
44	2012-11-21	Norfolk	GP		0	16	0	0	897.503
45	2012-11-21	Norfolk	GP		0	0	0	0	525.227
46	2012-11-21	Norfolk	GP		0	0	0	0	674.732
47	2012-11-20	Dorset	charcoal swab	pyrexia	0	0	0	0	696.96
48	2012-11-20	Hampshire	NP	pyrexia, lymphadenopathy	0	0	0	0	658.06
49	2012-11-18	Kent	charcoal swab	abscess	S. equi	416520	43885.7	53080.6	0
50	2012-11-17	Yorkshire	GP	dyspnea, lymphadenopathy	0	0	0	109.165	693.953
51	2012-11-21	Lancashire	GP	abscess (SMLN)	S. equi	13619	74676.8	101081	20.0486
52	2012-11-21	Lancashire	GP	abscess (SMLN)	0	0	0	0	426.205
53	2012-11-21	Dorset	NP		0	0	0	0	550.322
54	2012-11-21	Dorset	NP		0	0	0	0	700.109
55	2011-11-19	Devon	NP	mucopurulent nasal discharge	0	0	0	0	830.747
56	2011-11-22	Gloucestershire	GP		0	0	0	14.4168	504.77
57	2011-11-23	Gloucestershire	GP		0	0	0	0	1029.22
58	2011-11-24	Gloucestershire	GP		0	0	6.26358	0	587.32
59	2011-11-25	Gloucestershire	GP		0	0	0	0	364.648
60	2011-11-22	Lanarkshire	GP		0	0	0	0	882.231
61	2011-11-21	Northumberland	NP		S. equi	1363	2920.94	3024.2	861.46
62	2011-11-22	Co. Durham	NP	lymphadenopathy	0	0	0	0	509.846
63	2011-11-21	Hampshire	GP		0	0	0	0	656.893
64	2011-11-21	Hampshire	GP		0	0	0	0	666.332
65	2011-11-21	London	GP		0	0	66.5298	2.57471	450.274
66	2011-11-21	London	GP		0	0	0	0	229.579
67	2011-11-21	London	GP		0	16	20.86	0	228.043
68	2011-11-21	London	GP		0	0	88.0672	0	645.867
69	2011-11-21	Northumberland	NP		0	0	0	0	749.507
70	2011-11-22	Gloucestershire	NP	pyrexia	N/A	0	0	0	372.039
71	2011-11-22	Essex	GP		0	0	0	0	581.402
72	2011-11-22	Essex	GP		0	0	0	0	631.582
73	2011-11-22	Essex	GP		0	0	0	23.5102	414.688
74	2011-11-22	Essex	GP		0	0	0	0	395.123
75	2011-11-22	Essex	GP		0	0	0	0	528.674
76	2011-11-22	Essex	GP		0	0	0	0	619.553
77	2011-11-22	Essex	GP		0	0	0	0	478.079
78	2011-11-22	Essex	GP		0	0	0	0	691.118
79	2011-11-22	Essex	GP		0	0	0	0	821.229
80	2011-11-22	Kent	NP	pyrexia, mucopurulent nasal discharge, coughing	S. equi	87054	87188.9	231442	0.604889
81	2011-11-22	Berkshire	GP		0	0	0	0	668.223
82	2011-11-22	Berkshire	GP		0	0	0	0	644.638
83	2011-11-24	Gloucestershire	GP		0	0	0	0	442.041
84	2011-11-24	Gloucestershire	GP		0	0	0	0	419.02
85	2011-11-24	Gloucestershire	GP		0	0	0	0	1079.92
86	2011-11-24	Gloucestershire	charcoal swab	abscess	S. equi	13668	7155.88	9449.83	655.137
87	2011-11-24	Buckinghamshire	NP	pyrexia	S. equisimilis	1896	1667.57	1976.49	453.876
88	2011-11-24	Essex	GP		0	0	27.6822	0	933.984
89	2011-11-23	Buckinghamshire	NP		0	94	0	0	783.078
90	2011-11-24	Northumberland	NP		N/A	0	0	0	1078.51
91	2011-11-24	Northumberland	NP		N/A	0	0	0	736.073
92	2011-11-24	Northumberland	NP		N/A	0	0	0	490.548
93	2011-11-24	Northumberland	NP		N/A	0	0	0	435.951
94	2011-11-24	Northumberland	NP		N/A	0	0	0	523.771
95	2011-11-24	Northumberland	GP		N/A	0	0	0	969.772
96	2011-11-24	Northumberland	GP		N/A	0	0	18.7122	900.47
97	2011-11-24	Kent	NP		0	0	0	0	520.613
98	2011-11-23	Northumberland	NP		0	0	0	0	556.278
99	2011-11-28	West Sussex	NP		0	24	0	0	551.135
100	2011-11-28	West Sussex	NP		0	64	15.9626	0	385.772
101	2011-11-28	West Sussex	NP		0	21	0	0	505.018
102	2011-11-28	West Sussex	NP		0	55	14.2125	23.2829	139.379
103	2011-11-28	West Sussex	NP		0	0	0	0	381.496
104	2011-11-28	Shropshire	NP	prexic, mucopurulent nasal discharge	0	27	0	0	628.856
105	2011-11-28	Essex	GP		0	0	0	0	511.824
106	2011-11-29	Surrey	GP		0	0	0	0	615.958
107	2011-11-29	Surrey	GP		0	0	28.6196	0	481.696
108	2011-11-29	Kent	NP		0	0	0	0	222.953
109	2011-11-28	Hertfordshire	GP		0	0	0	0	654.706
110	2011-11-28	Essex	GP	lymphadenopathy	0	0	0	0	693.426
111	2011-11-28	Essex	GP	empyema	0	0	11.3781	0	507.654
112	2011-11-28	Essex	GP		0	0	0	0	947.815
113	2011-11-29	Manchester	NP		0	0	0	0	575.069
114	2011-11-30	Buckinghamshire	NP		0	0	31.8947	0	590.576
115	2011-11-29	Glasgow	GP		0	0	0	0	351.202
116	2011-11-30	Warwickshire	charcoal swab	abscess	S. equi	1892145	87393	139624	2
117	2011-12-01	Inverness	charcoal swab		S. equi	5196	192304	240519	0
118	2011-12-05	Gloucestershire	GP		S. equi	2794559	598957	1056358	0
119	2011-12-06	Devon	NP	pyrexia, mucopurulent nasal discharge	S. equi	93316	245424	367363	1
120	2011-12-12	Bristol	GP		S. equi	39000	22409	21404	636
121	2011-12-12	Cheshire	charcoal swab	abscess	S. equi	20674	16386	1870	351
122	2011-12-10	Mid Lothian	NP	mucopurulent nasal discharge	S. equi	2014440	2579065	3198295	0
123	2011-12-09	Northumberland	NP	abscess, mucopurulent nasal discharge	S. equi	17201	69587	78326	108
124	2011-12-20	Buckinghamshire	GP		S. equi	734	11703	10281	771
125	2011-12-20	Yorkshire	charcoal swab	abscess	S. zoo	15526	597898	607831	0
126	2011-12-21	West Midlands	charcoal swab	abscess	S. equi	88292	87692	123607	19
127	2011-12-29	Kent	NP		S. equi	19230	123016	159456	451
128	2012-01-03	Dorset	NP	pyrexia	S. equi	2354	10067	13779	616
129	2012-01-03	Essex	NP	pyrexia, mucopurulent nasal discharge	S. equi	171465	486462	615812	3
130	2011-12-31	West Yorkshire	NP	strangles	S. equi	7075	8013	8165	2240
131	2011-12-30	West Midlands	NP	strangles	S. equi	3319	162322	174438	42
132	2012-01-04	Berkshire	NP		0	0	123	95	2680
133	2012-01-04	Monmouthshire	NP		S. equi	11398	87715	103019	124
134	2012-01-04	Norfolk	GP		0	0	0	0	1838
135	2012-01-04	Rutland	NP		N/A	0	88	81	2335
136	2012-01-04	Kent	NP	lymphadenopathy	0	0	0	0	3079
137	2012-01-04	Aberdeen	NP	pyrexia	0	0	0	0	2786
138	2012-01-04	Rutland	GP		0	0	0	0	1898
139	2011-12-30	Cheshire	NP	GP discharge	0	0	0	0	1694
140	2012-01-01	Glamorgan	NP		S. equi	1790508	819642	1424428	2
141	2012-01-05	Surrey	GP		S. equisimilis	26979	22158	25432	1029
142	2012-01-06	Surrey	GP		0	0	0	0	2844.51
143	2012-01-09	North Yorkshire	charcoal swab		0	450	150	0	1416
144	2012-01-10	Lanarkshire	charcoal swab	pyrexia	S. equi	302047	693607	1088072	1
145	2012-01-11	Gloucestershire	NP		S. zoo	216	0	0	2487.66
146	2012-01-11	Gloucestershire	NP		S. zoo	120	43	110	1565
147	2012-01-11	West Sussex	NP		S. equi	742	1583	2069	2220
148	2012-01-12	Norfolk	GP		S. equi	1916	839.872	1239.24	2140.6
149	2012-01-12	Norfolk	GP		0	0	0	0	2150.83
150	2012-01-12	Norfolk	GP		0	0	852.376	1485.57	1477.73
151	2012-01-11	North Yorkshire	charcoal swab	mucopurulent nasal discharge, cough	0	0	0	0	2254.09
152	2012-01-11	North Yorkshire	charcoal swab	mucopurulent nasal discharge, cough	0	0	0	0	2325.3
153	2012-01-11	Leicestershire	GP		0	0	0	0	2289.67
154	2012-01-13	Essex	NP		0	0	242.24	421.499	2493.23
155	2012-01-13	Essex	NP		0	0	0	0	2342.96
156	2012-01-13	Essex	NP		0	0	0	57.1357	2063.19
157	2012-01-13	West Yorkshire	NP		S. equi	1012	1645.55	1934.61	2111.77
158	2012-01-13	Gloucestershire	NP		0	0	71.8199	0	3085.08
159	2012-01-13	Dorset	NP		0	0	0	0	1598.69
160	2012-01-12	Strabane	GP		0	111	0	0	2571.28
161	2012-01-12	Strabane	NP		0	128	188.716	0	1205.17
162	2012-01-12	Strabane	NP		0	166	89.6139	0	1011.83
163	2012-01-17	Surrey	GP		S. equi	2011	16652.6	21358.3	1412.77
164	2012-01-19	Devon	NP		S. equisimilis	108	431	915	1468
165	2012-01-23	Gloucestershire	GP		S. equi	13790	5156	10415	5
166	2012-01-22	Dorset	charcoal swab	abscess, pyrexia	S. equi	7747208	1573603	2398614	0
167	2012-01-23	Norfolk	GP		0	0	56	80	701
168	2012-01-24	Devon	NP		S. equisimilis	619610	400669	551348	7
169	2012-01-27	Dundee	NP	lymphadenopathy, mucopurulent nasal discharge, coughing	0	0	0	0	1472
170	2012-01-27	Dorset	charcoal swab	lymphadenopathy, mucopurulent nasal discharge	S. equisimilis	1524787	1046323	1673969	0
171	2012-01-30	Hertfordshire	NP	mucopurulent nasal discharge, coughing	S. equi	1141	4579	6107	1042
172	2012-01-30	Essex	GP		S. equi	20034	33979	42102	449
173	2012-01-30	Essex	GP		S. equi	24395	29316	65425	6
174	2012-01-30	Norfolk	GP		0	0	99	0	880
175	2012-01-30	Gloucestershire	NP		0	0	0	0	2071
176	2012-01-30	Gloucestershire	NP		0	0	76	0	1346
177	2012-02-09	Belgium	NP		N/A	0	3.30668	0	4134.98
178	2012-02-09	Belgium	NP		S. zoo	0	0	0	24625.6
179	2012-02-09	Belgium	NP		0	0	0	0	4261.62
180	2012-02-06	Norfolk	GP		0	132	186.348	227.095	9360.03
181	2012-02-28	Dorset	GP		0	0	14030667	0	0
182	2012-02-06	Norfolk	GP		0	26	30.9257	26.0074	6384.22
183	2012-02-06	Norfolk	GP		S. zoo	299	225.035	298.677	13309.9
184	2012-02-06	Norfolk	GP		0	46	50.7652	46.3061	3893.88
185	2012-02-07	Norfolk	GP		0	2156	532.705	799.944	705.688
186	2012-02-09	Belgium	NP		S. zoo	0	0	0	19938.3
187	2012-02-09	Belgium	NP		S. zoo	0	2.92697	0	1221.41
188	2012-02-05	Norfolk	GP		S. zoo	221476	93053.2	116502	0
189	2012-02-06	Norfolk	GP		0	39	22.7786	38.9237	11912.8
190	2012-02-06	Norfolk	GP		0	28	42.5652	28.1214	8756.91
191	2012-02-06	Norfolk	GP		S. equi	41255	97115.9	41255.2	27.6735
192	2012-02-06	Norfolk	GP		0	53	34.5101	53.3608	8791.37
193	2012-02-06	Norfolk	GP		0	26	28.3788	34.6903	3056.04
194	2012-02-06	Norfolk	GP		S. zoo	50825	19463.7	20303.1	3.49738
195	2012-02-09	Belgium	NP		0	0	0	0	13250.8
196	2012-02-06	Norfolk	GP		0	0	12.3564	0	10634.9
197	2012-02-06	Norfolk	GP		S. zoo	2521	1920.18	2461.4	2241.04
198	2012-02-06	Norfolk	GP		S. zoo	1108	392.759	528.045	12491.4
199	2012-02-06	Norfolk	GP		0	206	231.455	206.129	10558.1
200	2012-02-09	Belgium	GP		0	0	0	0	3838.53
201	2012-02-06	Norfolk	GP		0	34	23.7433	33.9383	7268.95
202	2012-02-06	Norfolk	GP		0	11	12.7497	10.6336	7950.19
203	2012-02-06	Norfolk	GP		S. zoo	107	310.494	284.621	13177.1
204	2012-02-06	Norfolk	GP		0	39	37.8071	39.3853	4844.14
205	2012-01-18	Belgium	pus	abscess	S. equi	14030667	50520416	65755104	0
206	2012-02-09	Belgium	NP		0	0	1.89836	0	2493.99
207	2012-02-05	Norfolk	NP		0	19	36.8125	19.2881	3216.75
208	2012-02-06	Norfolk	GP		0	5	20.6961	4.83192	7899.56
209	2012-02-09	Belgium	NP		S. zoo	0	20.4788	0	23102.2
210	2012-02-09	Belgium	NP		0	0	3.26586	0	2195.33
211	2012-02-06	Norfolk	GP		S. equi	12921	4195.21	4921.09	9761.57
212	2012-02-28	Dorset	GP		0	0	834	0	10451
213	2012-02-06	Norfolk	GP		0	12	19.3079	12.3671	9140.19
